# Supplementary material for: Elucidating Design Principles for Engineering Cell‐Derived Vesicles to Inhibit SARS‐CoV‐2 Infection
Source: Small. 2022 Apr 7;18(19):2200125. doi: 10.1002/smll.202200125 (PMC9106922; doi:10.1002/smll.202200125)
Supplement: Supplementary file 2 — Supplemental Table 1 [file SMLL-18-0-s002.xlsx]

## Sheet: Key plasmids
Plasmid	Purpose	Relevant figure panels	Important components
pDMS95C_EFYP_3xFlag	Transduction marker for pseudotyped lentivirus	Figs 3B, 3D, 4F, 5B, 6, S4, S6, S8-S10	EYFP
pDMS151A_Tet-On-3G	Generate an inducible, surface-expressing Spike cell line	Fig S2	Inducible transcription factor (modified rtTA)
pTFG001_ACE2_wt-HA	Generate a WT-ACE2 expressing cell line	Fig S1 and all subsequent figures using WT-ACE2 HEK293FTs or WT-ACE2 EVs	WT ACE2
pTFG002_ACE2_mutant_HA	Generate a Mut-ACE2 expressing cell line	Fig S1 and all subsequent figures using Mut-ACE2 HEK293FTs or WTMut-ACE2 EVs	Mutant ACE2
pTFG005_Spike_Inducible_3xFlag	Generate an inducible, surface-expressing Spike cell line	Fig S2	Inducibly surface expressed Spike protein
pTFG011_Spike_Parental_D614G_3xFlag	Envelope protein to pseudotype lentivirus as SARS-CoV-2	Figs 3B, 3D, 4F, 5B, 6, S4, S6, S8-S10	Parental Spike protein
pTFG027_Spike_sACE2-resistant_D614G_F486S_3xFlag	Envelope protein to pseudotype lentivirus as SARS-CoV-2 F486S	Fig 5B, S9	Mutated Spike protein
pTFG031_Spike_Beta_D614G_K417N_E484K_N501Y_3xFlag	Envelope protein to pseudotype lentivirus as SARS-CoV-2 Beta	Fig 5B, S9	Mutated Spike protein
pTFG034_Spike_Delta_D614G_L452R_T478K_3xFlag	Envelope protein to pseudotype lentivirus as SARS-CoV-2 Delta	Fig 6, S10	Mutated Spike protein
pTFG035_Spike_Delta-plus_D614G_K417N_L452R_T478K_3xFlag	Envelope protein to pseudotype lentivirus as SARS-CoV-2 Delta-plus	Fig 6, S10	Mutated Spike protein
pTFG036_Spike_Lambda_D614G_L452Q_F490S_3xFlag	Envelope protein to pseudotype lentivirus as SARS-CoV-2 Lambda	Fig 6, S10	Mutated Spike protein
pcDNA3.1	Empty backbone DNA to use in place of an envelope plasmid for generating "mock" lentivirus	Fig 3B	None
pMD2.G	VSV-G envelope protein for generating cell lines	Indirectly; all panels using WT-ACE2, Mut-ACE2, or inducible Spike-expressing cells	VSV-G
psPAX2	Packaging plasmid for lentivirus for viral inhibition experiments and cell line generation	Indirectly; all panels using WT-ACE2, Mut-ACE2, or inducible Spike-expressing cells	Key lentivirus packaging proteins
DsRed-Express2	Transfection marker when generating lentivirus	Indirectly; all panels requiring lentivirus	DsRed-Express2 fluorescent protein
