# Supplementary material for: Elucidating Design Principles for Engineering Cell‐Derived Vesicles to Inhibit SARS‐CoV‐2 Infection
Source: Small. 2022 Apr 7;18(19):2200125. doi: 10.1002/smll.202200125 (PMC9106922; doi:10.1002/smll.202200125)
Supplement: Supplementary file 3 — Supplemental Table 2 [file SMLL-18-0-s003.xlsx]

## Sheet: Fig 3D
Figure 3D
WT/Mut ACE2 and HS-EV/UC-EV investigations
		ACE2-negative HS-EV (percent of cells transduced, normalized to greatest dilution)			ACE2-negative HS-EV (percent of cells transduced, not normalized)
Dose (particles)		Mean	S.E.M.		Mean	S.E.M.	Replicate 1	Replicate 2	Replicate 3
425000000		75.1075	6.60763		6.40667	0.528436	7.26	6.52	5.44
106000000		81.1645	10.0248		6.92333	0.828459	6.07	6.12	8.58
26600000		80.3048	5.94746		6.85	0.461988	6.06	6.83	7.66
6640000		76.5533	14.5396		6.53	1.22402	4.4	6.55	8.64
1660000		95.467	7.93535		8.14333	0.629347	7.06	9.24	8.13
415000		100	4.32759		8.53	0.261024	8.15	8.41	9.03
		ACE2-negative UC-EV (percent of cells transduced, normalized to greatest dilution)			ACE2-negative UC-EV (percent of cells transduced, not normalized)
Dose (particles)		Mean	S.E.M.		Mean	S.E.M.	Replicate 1	Replicate 2	Replicate 3
425000000		91.5938	12.0059		6.28333	0.686351	6.45	7.38	5.02
106000000		96.0641	24.1688		6.59	1.58774	9.61	4.23	5.93
26600000		115.087	11.5172		7.895	0.545	7.35		8.44
6640000		89.9417	18.6671		6.17	1.2	7.37		4.97
1660000		117.396	20.0316		8.05333	1.24414	9.93	5.7	8.53
415000		100	10.2463		6.86	0.497024	6.67	6.11	7.8
		WT-ACE2 HS-EV (percent of cells transduced, normalized to greatest dilution)			WT-ACE2 HS-EV (percent of cells transduced, not normalized)
Dose (particles)		Mean	S.E.M.		Mean	S.E.M.	Replicate 1	Replicate 2	Replicate 3
425000000		5.36007	0.564611		0.436667	0.0384419	0.38	0.42	0.51
106000000		15.7938	0.928082		1.28667	0.0133333	1.3	1.26	1.3
26600000		49.5908	4.85194		4.04	0.3188	4.67	3.81	3.64
6640000		92.7987	5.79463		7.56	0.177858	7.79	7.21	7.68
1660000		86.4975	5.10321		7.04667	0.0819214	7.02	7.2	6.92
415000		100	8.18003		8.14667	0.471216	9.04	7.44	7.96
		WT-ACE2 UC-EV (percent of cells transduced, normalized to greatest dilution)			WT-ACE2 UC-EV (percent of cells transduced, not normalized)
Dose (particles)		Mean	S.E.M.		Mean	S.E.M.	Replicate 1	Replicate 2	Replicate 3
425000000		5.98118	0.683976		0.593333	0.0648931	0.69	0.47	0.62
106000000		23.1855	1.57891		2.3	0.136504	2.08	2.55	2.27
26600000		59.1062	3.70497		5.86333	0.311038	6.08	5.25	6.26
6640000		89.7177	4.74926		8.9	0.365559	8.18	9.15	9.37
1660000		99.6976	10.2263		9.89	0.959184	9.09	8.78	11.8
415000		100	4.72251		9.92	0.33126	10.2	9.26	10.3
		Mut-ACE2 HS-EV (percent of cells transduced, normalized to greatest dilution)			Mut-ACE2 HS-EV (percent of cells transduced, not normalized)
Dose (particles)		Mean	S.E.M.		Mean	S.E.M.	Replicate 1	Replicate 2	Replicate 3
425000000		4.0013	0.769756		0.41	0.0754983	0.47	0.26	0.5
106000000		12.069	1.25306		1.23667	0.108372	1.44	1.2	1.07
26600000		45.7385	5.24078		4.68667	0.469338	3.77	4.97	5.32
6640000		58.9135	5.15171		6.03667	0.407035	5.9	6.8	5.41
1660000		76.5452	8.33299		7.84333	0.73372	9.14	7.79	6.6
415000		100	7.87436		10.2467	0.570536	10.1	11.3	9.34
		Mut-ACE2 UC-EV (percent of cells transduced, normalized to greatest dilution)			Mut-ACE2 UC-EV (percent of cells transduced, not normalized)
Dose (particles)		Mean	S.E.M.		Mean	S.E.M.	Replicate 1	Replicate 2	Replicate 3
425000000		5.07294	0.395508		0.51	0.0378594	0.44	0.52	0.57
106000000		21.7175	1.24571		2.18333	0.11392	2.41	2.09	2.05
26600000		48.0438	2.49026		4.83	0.222336	4.44	4.84	5.21
6640000		70.9218	3.91562		7.13	0.355106	7.5	7.47	6.42
1660000		91.3462	3.845		9.18333	0.31866	8.66	9.76	9.13
415000		100	3.36959		10.0533	0.239537	9.68	10.5	9.98

## Sheet: Fig 4F
Figure 4F
EV and nanovesicle inhibition investigation
		ACE2-negative HS-EV (percent of cells transduced, normalized to greatest dilution)			ACE2-negative HS-EV (percent of cells transduced, not normalized)
Dose (particles)		Mean	S.E.M.		Mean	S.E.M.	Replicate 1	Replicate 2	Replicate 3
425000000		78.29	15.85		7.48667	1.51471	5.71	10.5	6.25
106000000		82.33	4.24		7.87333	0.401843	8.59	7.83	7.2
26600000		93.55	7.99		8.94667	0.761585	9.94	7.45	9.45
6640000		92.78	3.76		8.87333	0.354087	8.56	9.58	8.48
1660000		80.06	2.91		7.65667	0.273028	8.18	7.53	7.26
415000		100	1.02		9.56333	0.0688799	9.7	9.51	9.48
		ACE2-negative UC-EV (percent of cells transduced, normalized to greatest dilution)			ACE2-negative UC-EV (percent of cells transduced, not normalized)
Dose (particles)		Mean	S.E.M.		Mean	S.E.M.	Replicate 1	Replicate 2	Replicate 3
425000000		111.06	16.31		8.60333	0.502803	7.68	9.41	8.72
106000000		110.8	17.98		8.58333	0.776881	7.06	9.08	9.61
26600000		101.81	16.88		7.88667	0.762809	7.36	6.91	9.39
6640000		100.34	18.72		7.77333	1.00333	5.91	9.35	8.06
1660000		114.29	15.77		8.85333	0.266729	9.11	9.13	8.32
415000		100	19.05		7.74667	1.04343	6.81	6.6	9.83
		ACE2-negative NV (percent of cells transduced, normalized to greatest dilution)			ACE2-negative NV (percent of cells transduced, not normalized)
Dose (particles)		Mean	S.E.M.		Mean	S.E.M.	Replicate 1	Replicate 2	Replicate 3
425000000		72.82	14.83		6.32333	1.2216	3.89	7.73	7.35
106000000		86.99	5.67		7.55333	0.0648931	7.58	7.65	7.43
26600000		93.97	6.78		8.16	0.262107	8.01	8.67	7.8
6640000		92.13	6.39		8	0.202567	8.29	8.1	7.61
1660000		90.06	7.88		7.82	0.461988	8.71	7.16	7.59
415000		100	9.14		8.68333	0.560961	9.12	7.57	9.36
		WT-ACE2 HS-EV (percent of cells transduced, normalized to greatest dilution)			WT-ACE2 HS-EV (percent of cells transduced, not normalized)
Dose (particles)		Mean	S.E.M.		Mean	S.E.M.	Replicate 1	Replicate 2	Replicate 3
425000000		7.54	1.06		0.593333	0.0825295	0.75	0.56	0.47
106000000		18.05	0.63		1.42	0.0351188	1.46	1.35	1.45
26600000		44.92	4.19		3.53333	0.31866	3.24	4.17	3.19
6640000		73.73	10.65		5.8	0.825853	6.56	6.69	4.15
1660000		105.64	5.77		8.31	0.406735	9.12	7.97	7.84
415000		100	3.43		7.86667	0.190992	8	7.49	8.11
		WT-ACE2 UC-EV (percent of cells transduced, normalized to greatest dilution)			WT-ACE2 UC-EV (percent of cells transduced, not normalized)
Dose (particles)		Mean	S.E.M.		Mean	S.E.M.	Replicate 1	Replicate 2	Replicate 3
425000000		4.26	0.54		0.346667	0.0202759	0.35	0.31	0.38
106000000		21.83	2.76		1.77667	0.106823	1.59	1.96	1.78
26600000		58.68	8.27		4.77667	0.412809	4.78	4.06	5.49
6640000		88.94	9.92		7.24	0.0550757	7.35	7.18	7.19
1660000		100.61	15.57		8.19	0.880814	6.94	7.74	9.89
415000		100	15.74		8.14	0.905704	7.74	6.81	9.87
		WT-ACE2 NV (percent of cells transduced, normalized to greatest dilution)			WT-ACE2 NV (percent of cells transduced, not normalized)
Dose (particles)		Mean	S.E.M.		Mean	S.E.M.	Replicate 1	Replicate 2	Replicate 3
425000000		6.45	0.98		0.636667	0.0868588	0.78	0.65	0.48
106000000		17.8	1.85		1.75667	0.137396	1.5	1.8	1.97
26600000		42.84	4.68		4.22667	0.35983	4.11	3.67	4.9
6640000		71.32	5.21		7.03667	0.181138	6.68	7.27	7.16
1660000		97.94	7.1		9.66333	0.235396	9.78	9.21	10
415000		100	9.66		9.86667	0.674125	8.6	10.1	10.9

## Sheet: Fig 5B
	Figure 5B
	sACE2/UC-EV evaluation against F486S and beta strain
Virus
D614G parental			sACE2 (percent of cells transduced, normalized to greatest dilution)			sACE2 (percent of cells transduced, not normalized)						sACE2 dose-response curve parameters (ng protein)
	Dose (ng protein)		Mean	S.E.M.		Mean	S.E.M.	Replicate 1	Replicate 2	Replicate 3		ID50	Positive error (95% CI)	Negative error (95% CI)
	6500		4.19	1.28		0.156667	0.0466667	0.11	0.25	0.11		83.3069	72.9779	39.5624
	812.5		18.89	4.21		0.706667	0.150259	0.72	0.96	0.44
	101.56		44.74	5.48		1.67333	0.172272	1.33	1.82	1.87		Log(ID50)	Positive error (95% CI)	Negative error (95% CI)
	12.7		85.47	6.08		3.19667	0.0821246	3.1	3.36	3.13		1.92068	0.273236	0.279757
	1.59		78.79	7.08		2.94667	0.178543	2.59	3.11	3.14
	0.2		100	9.39		3.74	0.248261	3.39	3.61	4.22
			WT-ACE2 UC-EV (percent of cells transduced, normalized to greatest dilution)			WT-ACE2 UC-EV (percent of cells transduced, not normalized)						WT-ACE2 UC-EV dose-response curve parameters (number of particles)
	Dose (particles)		Mean	S.E.M.		Mean	S.E.M.	Replicate 1	Replicate 2	Replicate 3		ID50	Positive error (95% CI)	Negative error (95% CI)
	3000000000		2.71	0.76		0.0676667	0.0172659	0.1	0.041	0.062		1.98033e+07	1.98612e+07	9.93561e+06
	375000000		4.34	1.22		0.108333	0.0277389	0.1	0.065	0.16
	46900000		29.24	3.54		0.73	0.0251661	0.76	0.68	0.75		Log(ID50)	Positive error (95% CI)	Negative error (95% CI)
	5860000		76.1	10.66		1.9	0.149332	2.13	1.95	1.62		7.29674	0.301665	0.302522
	732000		106.01	16.2		2.64667	0.263586	3.17	2.44	2.33
	91600		100	16.4		2.49667	0.289501	2.28	3.07	2.14
			Mut-ACE2 UC-EV (percent of cells transduced, normalized to greatest dilution)			Mut-ACE2 UC-EV (percent of cells transduced, not normalized)						Mut-ACE2 UC-EV dose-response curve parameters (number of particles)
	Dose (particles)		Mean	S.E.M.		Mean	S.E.M.	Replicate 1	Replicate 2	Replicate 3		ID50	Positive error (95% CI)	Negative error (95% CI)
	3000000000		1.53	0.2		0.0516667	0.00606447	0.062	0.041	0.052		1.71151e+07	1.05863e+07	6.91843e+06
	375000000		2.4	0.62		0.081	0.0204206	0.072	0.051	0.12
	46900000		27.3	3.25		0.92	0.0984886	1.11	0.87	0.78		Log(ID50)	Positive error (95% CI)	Negative error (95% CI)
	5860000		79.13	7.58		2.66667	0.214035	2.85	2.24	2.91		7.23338	0.209122	0.224922
	732000		78.83	4.53		2.65667	0.0633333	2.62	2.57	2.78
	91600		100	7.39		3.37	0.176163	3.36	3.07	3.68
F486S			sACE2 (percent of cells transduced, normalized to greatest dilution)			sACE2 (percent of cells transduced, not normalized)						sACE2 dose-response curve parameters (ng protein)
	Dose (ng protein)		Mean	S.E.M.		Mean	S.E.M.	Replicate 1	Replicate 2	Replicate 3		ID50	Positive error (95% CI)	Negative error (95% CI)
	6500		43.18	3.79		1.02333	0.0808977	0.98	1.18	0.91		4403.44	8095.77	2061.5
	812.5		75.81	7		1.79667	0.151033	1.83	1.52	2.04
	101.56		94.66	7.57		2.24333	0.157621	2.29	2.49	1.95		Log(ID50)	Positive error (95% CI)	Negative error (95% CI)
	12.7		98.31	5.37		2.33	0.0907377	2.47	2.36	2.16		3.64379	0.45309	0.274217
	1.59		84.67	6.34		2.00667	0.129142	2.16	1.75	2.11
	0.2		100	5.41		2.37	0.0907377	2.4	2.51	2.2
			WT-ACE2 UC-EV (percent of cells transduced, normalized to greatest dilution)			WT-ACE2 UC-EV (percent of cells transduced, not normalized)						WT-ACE2 UC-EV dose-response curve parameters (number of particles)
	Dose (particles)		Mean	S.E.M.		Mean	S.E.M.	Replicate 1	Replicate 2	Replicate 3		ID50	Positive error (95% CI)	Negative error (95% CI)
	3000000000		1.54	0.12		0.0443333	0.00333333	0.041	0.051	0.041		1.50321e+07	7.51698e+06	5.15633e+06
	375000000		5.46	1.31		0.157333	0.0377771	0.2	0.082	0.19
	46900000		30.06	3.21		0.866667	0.0926163	1.02	0.88	0.7		Log(ID50)	Positive error (95% CI)	Negative error (95% CI)
	5860000		74.34	0.66		2.14333	0.0166667	2.16	2.11	2.16		7.17702	0.176109	0.182449
	732000		75.38	2.11		2.17333	0.0600925	2.09	2.29	2.14
	91600		100	0.59		2.88333	0.0120185	2.89	2.86	2.9
			Mut-ACE2 UC-EV (percent of cells transduced, normalized to greatest dilution)			Mut-ACE2 UC-EV (percent of cells transduced, not normalized)						Mut-ACE2 UC-EV dose-response curve parameters (number of particles)
	Dose (particles)		Mean	S.E.M.		Mean	S.E.M.	Replicate 1	Replicate 2	Replicate 3		ID50	Positive error (95% CI)	Negative error (95% CI)
	3000000000		1.27	0.25		0.0343333	0.00666667	0.021	0.041	0.041		1.59214e+07	7.2985e+06	5.06816e+06
	375000000		3.13	0.51		0.085	0.0138924	0.083	0.11	0.062
	46900000		25.31	1.31		0.686667	0.0338296	0.71	0.62	0.73		Log(ID50)	Positive error (95% CI)	Negative error (95% CI)
	5860000		74.94	11.89		2.03333	0.321057	2.65	1.57	1.88		7.20198	0.163879	0.166422
	732000		88.57	4.36		2.40333	0.112151	2.19	2.45	2.57
	91600		100	2.22		2.71333	0.0425572	2.63	2.77	2.74
Beta strain			sACE2 (percent of cells transduced, normalized to greatest dilution)			sACE2 (percent of cells transduced, not normalized)						sACE2 dose-response curve parameters (ng protein)
	Dose (ng protein)		Mean	S.E.M.		Mean	S.E.M.	Replicate 1	Replicate 2	Replicate 3		ID50	Positive error (95% CI)	Negative error (95% CI)
	6500		1.58	0.39		0.0893333	0.0205372	0.064	0.13	0.074		42.8403	31.0166	18.0971
	812.5		6.84	0.65		0.386667	0.0145297	0.36	0.41	0.39
	101.56		30.52	3.26		1.72667	0.107134	1.55	1.92	1.71		Log(ID50)	Positive error (95% CI)	Negative error (95% CI)
	12.7		76.37	7.16		4.32	0.151438	4.04	4.36	4.56		1.63185	0.236539	0.238397
	1.59		93.16	12.87		5.27	0.565892	4.65	4.76	6.4
	0.2		100	12.3		5.65667	0.492082	4.68	6.04	6.25
			WT-ACE2 UC-EV (percent of cells transduced, normalized to greatest dilution)			WT-ACE2 UC-EV (percent of cells transduced, not normalized)						WT-ACE2 UC-EV dose-response curve parameters (number of particles)
	Dose (particles)		Mean	S.E.M.		Mean	S.E.M.	Replicate 1	Replicate 2	Replicate 3		ID50	Positive error (95% CI)	Negative error (95% CI)
	3000000000		0.89	0.31		0.0543333	0.0185592	0.091	0.041	0.031		3.22508e+06	2.43721e+06	1.39729e+06
	375000000		1.34	0.26		0.0813333	0.0146211	0.11	0.062	0.072
	46900000		10.15	1.81		0.616667	0.0982061	0.81	0.49	0.55		Log(ID50)	Positive error (95% CI)	Negative error (95% CI)
	5860000		46.76	5.16		2.84	0.213776	2.53	3.25	2.74		6.50854	0.244452	0.246615
	732000		64.6	6.24		3.92333	0.207391	4.32	3.83	3.62
	91600		100	11.43		6.07333	0.490759	6.08	6.92	5.22
			Mut-ACE2 UC-EV (percent of cells transduced, normalized to greatest dilution)			Mut-ACE2 UC-EV (percent of cells transduced, not normalized)						Mut-ACE2 UC-EV dose-response curve parameters (number of particles)
	Dose (particles)		Mean	S.E.M.		Mean	S.E.M.	Replicate 1	Replicate 2	Replicate 3		ID50	Positive error (95% CI)	Negative error (95% CI)
	3000000000		1.5	0.21		0.075	0.00635085	0.064	0.086	0.075		1.06298e+07	8.09149e+06	4.63734e+06
	375000000		1.42	0.24		0.071	0.00945163	0.053	0.085	0.075
	46900000		17.5	1.98		0.873333	0.02848	0.84	0.85	0.93		Log(ID50)	Positive error (95% CI)	Negative error (95% CI)
	5860000		66.53	7.27		3.32	0.046188	3.24	3.4	3.32		7.02652	0.245812	0.248921
	732000		88.64	11.65		4.42333	0.329107	4.99	4.43	3.85
	91600		100	15.33		4.99	0.540771	4.82	4.15	6

## Sheet: Fig 6
	Figure 6
	ACE2 UC-EV evaluation against emerging viruses (delta, delta-plus, lambda)
Virus
D614G parental			WT-ACE2 UC-EVs (percent of cells transduced, normalized to greatest dilution)			WT-ACE2 UC-EVs (percent of cells transduced, not normalized)						WT-ACE2 UC-EV dose-response curve parameters (number of particles)
	Dose (particles)		Mean	S.E.M.		Mean	S.E.M.	Replicate 1	Replicate 2	Replicate 3		ID50	Positive error (99% CI)	Negative error (99% CI)
	3000000000		1.44	0.22		0.13	0.0152753	0.15	0.1	0.14		3.05012e+07	1.94973e+07	1.59723e+07
	375000000		4.4	1.34		0.396667	0.114649	0.24	0.62	0.33
	46900000		29.27	5.15		2.63667	0.387399	3.4	2.37	2.14		Log(ID50)	Positive error (99% CI)	Negative error (99% CI)
	5860000		97.56	10.48		8.78667	0.405969	9.38	8.97	8.01		7.48432	0.21464	0.322083
	732000		91.12	10.39		8.20667	0.49242	7.59	7.85	9.18
	91600		100	13.71		9.00667	0.8732	10.7	8.53	7.79
Delta			WT-ACE2 UC-EVs (percent of cells transduced, normalized to greatest dilution)			WT-ACE2 UC-EVs (percent of cells transduced, not normalized)						WT-ACE2 UC-EV dose-response curve parameters (number of particles)
	Dose (particles)		Mean	S.E.M.		Mean	S.E.M.	Replicate 1	Replicate 2	Replicate 3		ID50	Positive error (99% CI)	Negative error (99% CI)	`
	3000000000		1.65	0.41		0.107	0.0257358	0.15	0.11	0.061		2.12483e+07	1.26558e+07	8.12094e+06
	375000000		3.45	0.42		0.223333	0.0233333	0.27	0.2	0.2
	46900000		28.89	3.07		1.87	0.16	1.71	2.19	1.71		Log(ID50)	Positive error (99% CI)	Negative error (99% CI)
	5860000		80.59	5.42		5.21667	0.123468	5.35	5.33	4.97		7.32732	0.202928	0.209147
	732000		102.37	7.55		6.62667	0.255103	7.09	6.58	6.21
	91600		100	8.89		6.47333	0.407117	6.99	6.76	5.67
Delta-plus			WT-ACE2 UC-EVs (percent of cells transduced, normalized to greatest dilution)			WT-ACE2 UC-EVs (percent of cells transduced, not normalized)						WT-ACE2 UC-EV dose-response curve parameters (number of particles)
	Dose (particles)		Mean	S.E.M.		Mean	S.E.M.	Replicate 1	Replicate 2	Replicate 3		ID50	Positive error (99% CI)	Negative error (99% CI)
	3000000000		1.39	0.13		0.069	0.0057735	0.059	0.079	0.069		1.42869e+07	6.12439e+06	4.29634e+06
	375000000		3.64	0.34		0.18	0.0152753	0.19	0.15	0.2
	46900000		28.55	3		1.41333	0.139324	1.35	1.68	1.21		Log(ID50)	Positive error (99% CI)	Negative error (99% CI)
	5860000		67.41	3.01		3.33667	0.0864741	3.17	3.38	3.46		7.15494	0.154933	0.155349
	732000		90.98	5.22		4.50333	0.199694	4.11	4.64	4.76
	91600		100	5.15		4.95	0.180278	4.6	5.05	5.2
Lambda			WT-ACE2 UC-EVs (percent of cells transduced, normalized to greatest dilution)			WT-ACE2 UC-EVs (percent of cells transduced, not normalized)						WT-ACE2 UC-EV dose-response curve parameters (number of particles)
	Dose (particles)		Mean	S.E.M.		Mean	S.E.M.	Replicate 1	Replicate 2	Replicate 3		ID50	Positive error (99% CI)	Negative error (99% CI)
	3000000000		1.41	0.28		0.0933333	0.0185592	0.07	0.08	0.13		2.39695e+07	7.87262e+06	6.1186e+06
	375000000		5.59	0.62		0.37	0.0404145	0.34	0.45	0.32
	46900000		30.1	1.2		1.99333	0.072188	1.99	1.87	2.12		Log(ID50)	Positive error (99% CI)	Negative error (99% CI)
	5860000		84.2	1.82		5.57667	0.0775314	5.52	5.73	5.48		7.37966	0.123343	0.127999
	732000		105.84	5.8		7.01	0.366106	7.52	7.21	6.3
	91600		100	2.33		6.62333	0.109138	6.77	6.69	6.41

## Sheet: Fig S3
	Figure S3
	Semi quantitative analysis of ACE2 western blots
	Left blot
	Calibration curve				Model Parameters				Calculated ACE2 per vesicle
	Lane	Signal (arbitrary units; a.u.)	ACE2 added (molecules)						Lane	Sample	Calculated ACE2 per lane (molecules)	Calculated standard error (molecules)	Vesicles added per well (particles)	Vesicle count error (particles)	ACE2 molecules/vesicle	Standard error ACE2 molecules/vesicle
	1	30013.9	2.31748e+11		Intercept	2505.46			8	WT-ACE2 HS-EV	1.86384e+11	3.16459e+10	100000000	4.80834e+06	1863.84	328.904
	2	20542.5	1.15874e+11		Slope	1.27243e-07			9	Mut-ACE HS-EV	1.18231e+11	2.8629e+10	100000000	4.3651e+06	1182.31	290.905
	3	12626.8	5.7937e+10		Mean squared error	1.08269e+07			11	WT-ACE2 UC-EV	1.08849e+11	2.84628e+10	100000000	4.72273e+06	1088.49	289.233
	4	5195.02	2.89685e+10		R-squared	0.939752			12	Mut-ACE UC-EV	9.99083e+10	2.83653e+10	100000000	4.99109e+06	999.083	288.003
	5	1332.23	1.44843e+10						14	WT-ACE2 NV	7.8214e+10	2.83787e+10	100000000	5.09894e+06	782.14	286.576
					Model coefficient covariance
						Intercept	Slope
					Intercept	4.96051e+06	-3.10985e-05
					Slope	-3.10985e-05	3.46e-16
	Right blot
	Calibration curve				Model Parameters				Calculated ACE2 per vesicle
	Lane	Signal (arbitrary units; a.u.)	ACE2 added (molecules)						Lane	Sample	Calculated ACE2 per lane (molecules)	Calculated standard error (molecules)	Vesicles added per well (particles)	Vesicle count error (particles)	ACE2 molecules/vesicle	Standard error ACE2 molecules/vesicle
	1	18220.6	3.47622e+11		Intercept	-747.6			7	WT-ACE2 HS-EV	2.26448e+11	7.31742e+09	100000000	4.76525e+06	2264.48	130.379
	2	9138.58	1.73811e+11		Slope	5.49996e-08			8	Mut-ACE HS-EV	1.24251e+11	6.98352e+09	100000000	4.27738e+06	1242.51	87.7584
	3	4290.71	8.69056e+10		Mean squared error	122776			10	WT-ACE2 UC-EV	1.5966e+11	7.00434e+09	100000000	5.71811e+06	1596.6	115.069
	4	1230.48	4.34528e+10		R-squared	0.998274			11	Mut-ACE UC-EV	8.37774e+10	7.08569e+09	100000000	4.33488e+06	837.774	79.6215
	5	456.849	2.17264e+10						12	WT-ACE2 NV	9.58161e+10	7.04145e+09	100000000	4.34131e+06	958.161	81.7832
					Model coefficient covariance
						Intercept	Slope
					Intercept	56248.7	-2.35081e-07
					Slope	-2.35081e-07	1.74366e-18
										Replicate averaged values
										Sample	ACE2 molecules/vesicle	Standard error of individual measurements, propagated	Standard error of the mean between averages	Final, propagated error (molecules/vesicle)
										WT-ACE2 HS-EV	2064.16	176.902	200.319	267.249
										Mut-ACE HS-EV	1212.41	151.927	30.0999	154.88
										WT-ACE2 UC-EV	1342.54	155.641	254.056	297.94
										Mut-ACE UC-EV	918.429	149.403	80.6547	169.784
										WT-ACE2 NV	870.15	149.009	88.0103	173.059

## Sheet: Fig S4
Figure S4A
Lentiviral titers achieved by changing producer cell type and the timing of producer cell plating
	Lentivirus titer achieved using different producer types and plating times for producer cells (units are variable based on column)
	Viral producer cell	Hours from plating to transfection	Envelope protein	Mean (TU/mL)	S.E.M. (TU/mL)	Replicate 1 (fraction cells transduced)	Replicate 2 (fraction cells transduced)	Replicate 3 (fraction cells transduced)	Volume virus added (uL)	Cell # plated for transduction	Replicate 1 (TU/mL)	Replicate 2 (TU/mL)	Replicate 3 (TU/mL)
	HEK293FT	8	Spike (D614G)	20.9622	2.3788	0.00091	0.00074	0.0011	175	4000	20.8095	16.9205	25.1567
	Lenti-X 293T	8	Spike (D614G)	4306.2	396.762	0.0343	0.033	0.0436	35	4000	3988.81	3835.06	5094.75
	Lenti-X 293T	24	Spike (D614G)	16521.4	1996.91	0.156	0.105	0.142	35	4000	19383.2	12677.9	17503
	HEK293FT	8	VSV-G	533884	32385.4	0.162	0.16	0.189	1.4	4000	504963	498153	598535
	Lenti-X 293T	8	VSV-G	1.03981e+06	68409	0.283	0.337	0.294	1.4	4000	950513	1.17423e+06	994686
Figure S4B
Impact of 1 hour incubation at 37°C on transduction efficiency of lentivirus
		Lenti-X-generated lentivirus; no 37°C incubation (percent of cells transduced)						Lenti-X-generated lentivirus; 37°C incubation for 1 hour (percent of cells transduced)
	Volume virus added (uL)	Mean	S.E.M.	Replicate 1	Replicate 2	Replicate 3		Mean	S.E.M.	Replicate 1	Replicate 2	Replicate 3
	175	85.9333	2.39467	81.3	87.2	89.3		84.1667	1.92036	85.4	86.7	80.4
	35	14.3	1.55027	16.7	14.8	11.4		13.4333	1.52133	15.6	10.5	14.2
	7	1.41333	0.167066	1.08	1.56	1.6		1.40333	0.190992	1.72	1.43	1.06
	1.4	0.346667	0.00333333	0.35	0.35	0.34		0.336667	0.00881917	0.34	0.35	0.32
Figure S4C
Impact of plating time for target cells on percent of cells transduced
		Percent of cells transduced
	Time cells were plated before transduction	Mean	S.E.M.	Replicate 1	Replicate 2	Replicate 3
	24 hours	13.1067	2.45195	14.2	16.7	8.42
	0 hours	2.23	0.01	2.22	2.24

## Sheet: Fig S6
Figure S6
WT/Mut ACE2 and HS-EV/UC-EV investigations
		ACE2-negative HS-EV (percent of cells transduced, normalized to greatest dilution)			ACE2-negative HS-EV (percent of cells transduced, not normalized)
Dose (particles)		Mean	S.E.M.		Mean	S.E.M.	Replicate 1	Replicate 2	Replicate 3
800000000
160000000		121.47	10.16		12.7667	0.548736	13.7	12.8	11.8
32000000		113.86	12.26		11.9667	0.96148	12.5	13.3	10.1
6400000		103.36	12.28		10.8633	1.02892	10.1	12.9	9.59
1280000		105.55	13.41		11.0933	1.16306	13.4	10.2	9.68
256000		100	10.14		10.51	0.753945	11.5	11	9.03
		ACE2-negative UC-EV (percent of cells transduced, normalized to greatest dilution)			ACE2-negative UC-EV (percent of cells transduced, not normalized)
Dose (particles)		Mean	S.E.M.		Mean	S.E.M.	Replicate 1	Replicate 2	Replicate 3
800000000		108.2	13.85		12.0933	1.22258	14.1	12.3	9.88
160000000		103.49	9.02		11.5667	0.437163	12.1	10.7	11.9
32000000		111.84	9.61		12.5	0.43589	12.4	13.3	11.8
6400000		125.86	12.31		14.0667	0.821246	15.7	13.4	13.1
1280000		112.44	11.47		12.5667	0.819214	11.3	12.3	14.1
256000		100	11.1		11.1767	0.877617	9.43	12.2	11.9
		WT-ACE2 HS-EV (percent of cells transduced, normalized to greatest dilution)			WT-ACE2 HS-EV (percent of cells transduced, not normalized)
Dose (particles)		Mean	S.E.M.		Mean	S.E.M.	Replicate 1	Replicate 2	Replicate 3
800000000		2.8	0.48		0.353333	0.0145297	0.38	0.35	0.33
160000000		13.27	2.52		1.67333	0.153768	1.5	1.98	1.54
32000000		47.38	8.07		5.97667	0.216513	5.6	6.35	5.98
6400000		89.06	16.76		11.2333	0.98714	10.1	13.2	10.4
1280000		89.9	17.2		11.34	1.06908	9.62	11.1	13.3
256000		100	23.54		12.6133	2.09941	8.44	14.3	15.1
		WT-ACE2 UC-EV (percent of cells transduced, normalized to greatest dilution)			WT-ACE2 UC-EV (percent of cells transduced, not normalized)
Dose (particles)		Mean	S.E.M.		Mean	S.E.M.	Replicate 1	Replicate 2	Replicate 3
800000000		2.49	0.73		0.34	0.0929157	0.29	0.52	0.21
160000000		10.73	1.84		1.46333	0.200028	1.1	1.5	1.79
32000000		34.72	4.16		4.73333	0.287073	4.37	5.3	4.53
6400000		65.67	6.87		8.95333	0.132958	8.73	9.19	8.94
1280000		76.77	8.06		10.4667	0.185592	10.7	10.1	10.6
256000		100	14.64		13.6333	1.41107	16.3	13.1	11.5
		Mut-ACE2 HS-EV (percent of cells transduced, normalized to greatest dilution)			Mut-ACE2 HS-EV (percent of cells transduced, not normalized)
Dose (particles)		Mean	S.E.M.		Mean	S.E.M.	Replicate 1	Replicate 2	Replicate 3
800000000		2.78	0.28		0.273333	0.00881917	0.26	0.27	0.29
160000000		18.98	2.06		1.86667	0.0959745	1.69	2.02	1.89
32000000		63.73	6.15		6.26667	0.0917121	6.18	6.17	6.45
6400000		108.24	12.97		10.6433	0.771067	10.6	9.33	12
1280000		109.22	17.02		10.74	1.32247	13	10.8	8.42
256000		100	13.5		9.83333	0.938675	10.4	8	11.1
		Mut-ACE2 UC-EV (percent of cells transduced, normalized to greatest dilution)			Mut-ACE2 UC-EV (percent of cells transduced, not normalized)
Dose (particles)		Mean	S.E.M.		Mean	S.E.M.	Replicate 1	Replicate 2	Replicate 3
800000000		2.27	0.5		0.243333	0.0536449	0.18	0.35	0.2
160000000		18.35	1.04		1.97	0.111505	2.14	1.76	2.01
32000000		67.48	7.52		7.24333	0.807059	5.69	8.4	7.64
6400000		113.66	6.88		12.2	0.737111	13.6	11.1	11.9
1280000		104.72	10.48		11.24	1.1241	10.7	9.62	13.4
256000		100	0.44		10.7333	0.0333333	10.8	10.7	10.7

## Sheet: Fig S7
Figure S7B
Vesicle yields for various preparations normalized to the number of cells plated
	Vesicle yields for various preparations of decoy vesicles
	Sample	Concentration (particles/mL)	Standard deviation (particles/mL)	Measured volume (uL)	Volume error (fraction)	Total EVs (#)	Standard deviation total EVs (#)	Total cells plated	Cell number error (fraction)	Vesicles/cells plated	Standard deviation of vesicles/cells plated
	HS-EV	414500000000	4815000000	110	0.1	45595000000	4.59016e+09	30000000	0.1	1519.83	215.661
	UC-EV	642000000000	2710000000	100	0.1	64200000000	6.42572e+09	30000000	0.1	2140	302.776
	NV	527000000000	4850000000	52	0.1	27404000000	2.75198e+09	10000000	0.1	2740.4	388.371

## Sheet: Fig S8
Figure S8
EV and nanovesicle inhibition investigation
		ACE2-negative HS-EV (percent of cells transduced, normalized to greatest dilution)			ACE2-negative HS-EV (percent of cells transduced, not normalized)
Dose (particles)		Mean	S.E.M.		Mean	S.E.M.	Replicate 1	Replicate 2	Replicate 3
425000000		103.06	25.31		5.27	0.477109	6.2	4.99	4.62
106000000		106.19	26.5		5.43	0.548483	5.43	6.38	4.48
26600000		110.63	25.78		5.65667	0.265916	6.13	5.63	5.21
6640000		99.28	22.84		5.07667	0.148361	4.78	5.22	5.23
1660000		145.7	33.77		7.45	0.302379	6.99	7.34	8.02
415000		100	32.28		5.11333	1.16702	2.78	6.23	6.33
		ACE2-negative UC-EV (percent of cells transduced, normalized to greatest dilution)			ACE2-negative UC-EV (percent of cells transduced, not normalized)
Dose (particles)		Mean	S.E.M.		Mean	S.E.M.	Replicate 1	Replicate 2	Replicate 3
425000000		108.97	18.45		6.88667	0.853255	5.76	6.34	8.56
106000000		105.43	18.67		6.66333	0.89462	5.05	8.14	6.8
26600000		88.03	15.91		5.56333	0.773786	5.7	4.16	6.83
6640000		119.51	15.35		7.55333	0.425258	7.2	7.06	8.4
1660000		105.91	18.29		6.69333	0.859561	5.12	6.88	8.08
415000		100	16.33		6.32	0.72968	5.24	7.71	6.01
		ACE2-negative NV (percent of cells transduced, normalized to greatest dilution)			ACE2-negative NV (percent of cells transduced, not normalized)
Dose (particles)		Mean	S.E.M.		Mean	S.E.M.	Replicate 1	Replicate 2	Replicate 3
425000000		110.85	14.15		6.87667	0.526698	6.34	6.36	7.93
106000000		93.34	11.76		5.79	0.427239	5.79	5.05	6.53
26600000		79.58	13.85		4.93667	0.695709	6.29	3.98	4.54
6640000		99.46	12.79		6.17	0.481802	5.39	6.07	7.05
1660000		91.03	11.91		5.64667	0.461892	5.31	5.07	6.56
415000		100	14.45		6.20333	0.633754	5.61	5.53	7.47
		WT-ACE2 HS-EV (percent of cells transduced, normalized to greatest dilution)			WT-ACE2 HS-EV (percent of cells transduced, not normalized)
Dose (particles)		Mean	S.E.M.		Mean	S.E.M.	Replicate 1	Replicate 2	Replicate 3
425000000		11.47	3.15		0.56	0.132288	0.36	0.51	0.81
106000000		22.59	5.86		1.10333	0.240578	1.54	1.06	0.71
26600000		56.42	9.83		2.755	0.285	3.04		2.47
6640000		90.99	14.48		4.44333	0.334182	4.98	3.83	4.52
1660000		113.17	16.05		5.52667	0.118369	5.73	5.53	5.32
415000		100	19.83		4.88333	0.684747	4.94	6.04	3.67
		WT-ACE2 UC-EV (percent of cells transduced, normalized to greatest dilution)			WT-ACE2 UC-EV (percent of cells transduced, not normalized)
Dose (particles)		Mean	S.E.M.		Mean	S.E.M.	Replicate 1	Replicate 2	Replicate 3
425000000		6.79	1.79		0.42	0.10116	0.24	0.59	0.43
106000000		29.63	4.98		1.83333	0.236807	1.67	1.53	2.3
26600000		62.34	7.66		3.85667	0.228352	4.24	3.88	3.45
6640000		90.68	11.12		5.61	0.32909	5.04	5.61	6.18
1660000		96.88	12.94		5.99333	0.474599	6.06	5.14	6.78
415000		100	15.22		6.18667	0.665891	5.92	5.19	7.45
		WT-ACE2 NV (percent of cells transduced, normalized to greatest dilution)			WT-ACE2 NV (percent of cells transduced, not normalized)
Dose (particles)		Mean	S.E.M.		Mean	S.E.M.	Replicate 1	Replicate 2	Replicate 3
425000000		4.36	0.57		0.31	0.0351188	0.35	0.34	0.24
106000000		20.35	1.46		1.44667	0.0405518	1.44	1.52	1.38
26600000		50.26	3.89		3.57333	0.143101	3.75	3.68	3.29
6640000		87.67	9.88		6.23333	0.568341	7.13	6.39	5.18
1660000		86.78	8.53		6.17	0.447921	5.32	6.35	6.84
415000		100	9.37		7.11	0.471275	8.05	6.58	6.7

## Sheet: Fig S9
	Figure S9
	sACE2/UC-EV evaluation against F486S and beta strain
Virus
D614G parental			sACE2 (percent of cells transduced, normalized to greatest dilution)			sACE2 (percent of cells transduced, not normalized)						sACE2 dose-response curve parameters (ng protein)
	Dose (ng protein)		Mean	S.E.M.		Mean	S.E.M.	Replicate 1	Replicate 2	Replicate 3		ID50	Positive error (95% CI)	Negative error (95% CI)
	7000		3.08	0.82		0.157	0.0402782	0.23	0.091	0.15		62.4354	44.4825	25.8641
	875		14.85	1.1		0.756667	0.0233333	0.78	0.71	0.78
	109.38		36.82	3.6		1.87667	0.132832	1.87	1.65	2.11		Log(ID50)	Positive error (95% CI)	Negative error (95% CI)
	13.67		78.88	10.9		4.02	0.485215	3.05	4.48	4.53		1.79543	0.233619	0.232291
	1.71		89.99	7.56		4.58667	0.230964	4.19	4.58	4.99
	0.21		100	9.52		5.09667	0.342993	4.43	5.29	5.57
			WT-ACE2 UC-EV (percent of cells transduced, normalized to greatest dilution)			WT-ACE2 UC-EV (percent of cells transduced, not normalized)						WT-ACE2 UC-EV dose-response curve parameters (number of particles)
	Dose (particles)		Mean	S.E.M.		Mean	S.E.M.	Replicate 1	Replicate 2	Replicate 3		ID50	Positive error (95% CI)	Negative error (95% CI)
	3000000000		3.65	1.23		0.11	0.034641	0.17	0.11	0.05		3.50044e+07	3.38235e+07	1.92284e+07
	375000000		3.55	0.87		0.107	0.0230723	0.15	0.071	0.1
	46900000		36.77	6.65		1.10667	0.151033	1.35	1.14	0.83		Log(ID50)	Positive error (95% CI)	Negative error (95% CI)
	5860000		96.79	21.26		2.91333	0.538403	3.99	2.36	2.39		7.54412	0.293642	0.346127
	732000		106.98	18.9		3.22	0.421426	3.7	2.38	3.58
	91600		100	16.79		3.01	0.357258	3.54	3.16	2.33
			Mut-ACE2 UC-EV (percent of cells transduced, normalized to greatest dilution)			Mut-ACE2 UC-EV (percent of cells transduced, not normalized)						Mut-ACE2 UC-EV dose-response curve parameters (number of particles)
	Dose (particles)		Mean	S.E.M.		Mean	S.E.M.	Replicate 1	Replicate 2	Replicate 3		ID50	Positive error (95% CI)	Negative error (95% CI)
	3000000000		1.02	0.43		0.03962	0.015215	0.06	0.00986	0.049		1.83786e+07	3.35563e+07	1.20571e+07
	375000000		3.52	0.83		0.136333	0.0235961	0.18	0.13	0.099
	46900000		38.98	8.54		1.51	0.226053	1.07	1.64	1.82		Log(ID50)	Positive error (95% CI)	Negative error (95% CI)
	5860000		66.7	11.62		2.58333	0.177983	2.34	2.48	2.93		7.26431	0.451148	0.463495
	732000		91.14	18.79		3.53	0.459021	2.89	3.28	4.42
	91600		100	22.63		3.87333	0.619713	2.68	4.18	4.76
F486S			sACE2 (percent of cells transduced, normalized to greatest dilution)			sACE2 (percent of cells transduced, not normalized)						sACE2 dose-response curve parameters (ng protein)
	Dose (ng protein)		Mean	S.E.M.		Mean	S.E.M.	Replicate 1	Replicate 2	Replicate 3		ID50	Positive error (95% CI)	Negative error (95% CI)
	7000		26.56	3.5		0.92	0.0750555	1	0.77	0.99		2102.05	4313.35	1261.09
	875		69.87	9.5		2.42	0.21362	2.49	2.02	2.75
	109.38		85.95	15.22		2.97667	0.428071	2.73	2.39	3.81		Log(ID50)	Positive error (95% CI)	Negative error (95% CI)
	13.67		94.8	9.92		3.28333	0.0536449	3.22	3.24	3.39		3.32264	0.484581	0.397866
	1.71		101.83	12.8		3.52667	0.25208	3.57	3.07	3.94
	0.21		100	14.62		3.46333	0.357973	4.08	2.84	3.47
			WT-ACE2 UC-EV (percent of cells transduced, normalized to greatest dilution)			WT-ACE2 UC-EV (percent of cells transduced, not normalized)						WT-ACE2 UC-EV dose-response curve parameters (number of particles)
	Dose (particles)		Mean	S.E.M.		Mean	S.E.M.	Replicate 1	Replicate 2	Replicate 3		ID50	Positive error (95% CI)	Negative error (95% CI)
	3000000000		2.33	0.5		0.0863333	0.0177044	0.12	0.06	0.079		3.42449e+07	2.42799e+07	1.49221e+07
	375000000		7.47	0.81		0.276667	0.0233333	0.23	0.3	0.3
	46900000		45.72	6.76		1.69333	0.222436	1.71	2.07	1.3		Log(ID50)	Positive error (95% CI)	Negative error (95% CI)
	5860000		84.52	6.85		3.13	0.138924	2.88	3.36	3.15		7.5346	0.232744	0.248525
	732000		81.91	6.45		3.03333	0.121289	3.04	3.24	2.82
	91600		100	9.59		3.70333	0.251153	4.2	3.39	3.52
			Mut-ACE2 UC-EV (percent of cells transduced, normalized to greatest dilution)			Mut-ACE2 UC-EV (percent of cells transduced, not normalized)						Mut-ACE2 UC-EV dose-response curve parameters (number of particles)
	Dose (particles)		Mean	S.E.M.		Mean	S.E.M.	Replicate 1	Replicate 2	Replicate 3		ID50	Positive error (95% CI)	Negative error (95% CI)
	3000000000		1.55	0.65		0.0496667	0.0205778	0.01	0.06	0.079		4.41464e+07	1.29544e+07	9.88501e+06
	375000000		6.87	0.45		0.22	0.011547	0.24	0.22	0.2
	46900000		47.24	4.23		1.51333	0.121152	1.35	1.75	1.44		Log(ID50)	Positive error (95% CI)	Negative error (95% CI)
	5860000		95.21	6.16		3.05	0.155242	3.22	3.19	2.74		7.6449	0.111747	0.11009
	732000		104.99	5.67		3.36333	0.12252	3.46	3.51	3.12
	91600		100	5.64		3.20333	0.127845	3.3	2.95	3.36
Beta strain			sACE2 (percent of cells transduced, normalized to greatest dilution)			sACE2 (percent of cells transduced, not normalized)						sACE2 dose-response curve parameters (ng protein)
	Dose (ng protein)		Mean	S.E.M.		Mean	S.E.M.	Replicate 1	Replicate 2	Replicate 3		ID50	Positive error (95% CI)	Negative error (95% CI)
	7000		0.8	0.37		0.027	0.0123423	0.01	0.051	0.02		57.587	24.5525	17.3627
	875		10.01	0.35		0.336667	0.00666667	0.33	0.35	0.33
	109.38		32.71	3.44		1.1	0.111505	0.93	1.31	1.06		Log(ID50)	Positive error (95% CI)	Negative error (95% CI)
	13.67		83.55	8.9		2.81	0.288271	2.6	2.45	3.38		1.76032	0.154228	0.155836
	1.71		89.1	4.52		2.99667	0.125477	3.16	2.75	3.08
	0.21		100	4.04		3.36333	0.096148	3.23	3.55	3.31
			WT-ACE2 UC-EV (percent of cells transduced, normalized to greatest dilution)			WT-ACE2 UC-EV (percent of cells transduced, not normalized)						WT-ACE2 UC-EV dose-response curve parameters (number of particles)
	Dose (particles)		Mean	S.E.M.		Mean	S.E.M.	Replicate 1	Replicate 2	Replicate 3		ID50	Positive error (95% CI)	Negative error (95% CI)
	3000000000		0.78	0.31		0.02962	0.0113003	0.03	0.00986	0.049		1.02369e+07	1.48075e+07	6.30511e+06
	375000000		1.98	0.74		0.0756667	0.0262953	0.029	0.12	0.078
	46900000		15.79	2.66		0.603333	0.0643774	0.73	0.56	0.52		Log(ID50)	Positive error (95% CI)	Negative error (95% CI)
	5860000		67.28	20.44		2.57	0.705148	3.89	2.34	1.48		7.01017	0.388542	0.415578
	732000		85.25	17.14		3.25667	0.498676	3.57	3.92	2.28
	91600		100	18.43		3.82	0.497896	4.74	3.69	3.03
			Mut-ACE2 UC-EV (percent of cells transduced, normalized to greatest dilution)			Mut-ACE2 UC-EV (percent of cells transduced, not normalized)						Mut-ACE2 UC-EV dose-response curve parameters (number of particles)
	Dose (particles)		Mean	S.E.M.		Mean	S.E.M.	Replicate 1	Replicate 2	Replicate 3		ID50	Positive error (95% CI)	Negative error (95% CI)
	3000000000		0.99	0.51		0.0289367	0.0147718	0.058	0.019	0.00981		1.75844e+07	8.39781e+06	5.92202e+06
	375000000		1.56	0.4		0.0456667	0.0116094	0.029	0.068	0.04
	46900000		27.9	1.54		0.816667	0.0296273	0.86	0.76	0.83		Log(ID50)	Positive error (95% CI)	Negative error (95% CI)
	5860000		78.82	5.63		2.30667	0.133832	2.34	2.06	2.52		7.24513	0.169549	0.178341
	732000		81.21	3.59		2.37667	0.0352767	2.31	2.39	2.43
	91600		100	5.89		2.92667	0.121974	2.82	2.79	3.17

[truncated: 1 more sheets: Fig S10]
